# Supplementary material for: Ginsenoside Rh4 Triggers Ferroptosis in Lung Cancer: Targeting KEAP1/NRF2/HO-1 and Remodeling Gut Microbiota for Butyrate-Mediated ATF3 Activation
Source: Int J Mol Sci. 2026 Mar 16;27(6):2703. doi: 10.3390/ijms27062703 (PMC13027123; doi:10.3390/ijms27062703)
Supplement: Supplementary file 1 [file ijms-27-02703-s001.zip]

Archive with 1 entries (1 files):
- ijms-4108527- Supplementary file.pdf
